# Supplementary material for: Eugenol mimics exercise to promote skeletal muscle fiber remodeling and myokine IL-15 expression by activating TRPV1 channel
Source: eLife. 2024 Jun 24;12:RP90724. doi: 10.7554/eLife.90724 (PMC11196110; doi:10.7554/eLife.90724)
Supplement: Figure 2—source data 4. [file elife-90724-fig2-data4.zip]

Archive with 7 entries (7 files):
- Complex I.tif
- Complex II.tif
- Complex III.tif
- Complex IV.tif
- Complex V.tif
- PGC−1α.tif
- a┬-Actin.tif
