# Supplementary material for: Eugenol mimics exercise to promote skeletal muscle fiber remodeling and myokine IL-15 expression by activating TRPV1 channel
Source: eLife. 2024 Jun 24;12:RP90724. doi: 10.7554/eLife.90724 (PMC11196110; doi:10.7554/eLife.90724)
Supplement: Figure 3—source data 6. [file elife-90724-fig3-data6.zip]

Archive with 6 entries (6 files):
- gWAT-FABP1.tif
- gWAT-UCP1.tif
- gWAT-a┬-Actin.tif
- iWAT-FABP1.tif
- iWAT-UCP1.tif
- iWAT-a┬-Actin.tif
