# Supplementary material for: Eugenol mimics exercise to promote skeletal muscle fiber remodeling and myokine IL-15 expression by activating TRPV1 channel
Source: eLife. 2024 Jun 24;12:RP90724. doi: 10.7554/eLife.90724 (PMC11196110; doi:10.7554/eLife.90724)
Supplement: Figure 5—source data 2. [file elife-90724-fig5-data2.zip]

Archive with 2 entries (2 files):
- CnA.tif
- a┬-Actin.tif
