# Supplementary material for: Eugenol mimics exercise to promote skeletal muscle fiber remodeling and myokine IL-15 expression by activating TRPV1 channel
Source: eLife. 2024 Jun 24;12:RP90724. doi: 10.7554/eLife.90724 (PMC11196110; doi:10.7554/eLife.90724)
Supplement: Figure 5—source data 8. [file elife-90724-fig5-data8.zip]

Archive with 24 entries (18 files):
- AMG-517/
- AMG-517/slow-AMG-dap.tif
- AMG-517/slow-AMG-l5.tif
- AMG-517/slow-AMG-║╧═╝.tif
- Control/
- Control/DAPI.tif
- Control/Merge.tif
- Control/Slow MyHC.tif
- CsA/
- CsA/DAPI.tif
- CsA/Merge.tif
- CsA/Slow MyHC.tif
- EUG/
- EUG+AMG-517/
- EUG+AMG-517/DAPI.tif
- EUG+AMG-517/Merge.tif
- EUG+AMG-517/Slow MyHC.tif
- EUG+CsA/
- EUG+CsA/DAPI.tif
- EUG+CsA/Merge.tif
- EUG+CsA/Slow MyHC.tif
- EUG/DAPI.tif
- EUG/Merge.tif
- EUG/Slow MyHC.tif
