# Supplementary material for: Eugenol mimics exercise to promote skeletal muscle fiber remodeling and myokine IL-15 expression by activating TRPV1 channel
Source: eLife. 2024 Jun 24;12:RP90724. doi: 10.7554/eLife.90724 (PMC11196110; doi:10.7554/eLife.90724)
Supplement: Figure 6—source data 5. [file elife-90724-fig6-data5.zip]

Archive with 9 entries (9 files):
- A23187-1.fcs
- A23187-2.fcs
- A23187-3.fcs
- A23187-4.fcs
- Con-1.fcs
- Con-2.fcs
- Con-3.fcs
- Con-4.fcs
- Mock.fcs
