# Supplementary material for: Eugenol mimics exercise to promote skeletal muscle fiber remodeling and myokine IL-15 expression by activating TRPV1 channel
Source: eLife. 2024 Jun 24;12:RP90724. doi: 10.7554/eLife.90724 (PMC11196110; doi:10.7554/eLife.90724)
Supplement: Figure 7—figure supplement 1—source data 4. [file elife-90724-fig7-figsupp1-data4.zip]

Archive with 3 entries (3 files):
- Fast MyHC.tif
- htt 2021-05-02 actin-slow 15 20 15.tif
- Slow MyHC.tif
